# Supplementary material for: Network Pharmacology Study to Elucidate the Key Targets of Underlying Antihistamines against COVID-19
Source: Curr Issues Mol Biol. 2022 Apr 8;44(4):1597–609. doi: 10.3390/cimb44040109 (PMC9164076; doi:10.3390/cimb44040109)
Supplement: Supplementary file 1 [file cimb-44-00109-s001.zip › Supplementary Table S1.csv]

The number of 332 targets from SEA	The number of 660 targets from STP	A total of 794 targets from SEA and STP	The number of overlapping 198 targets between SEA and STP
SLC6A3	CHRM4	SLC6A3	SLC6A3
SLC6A2	HTR2B	SLC6A2	SLC6A2
SIGMAR1	CHRM5	SIGMAR1	SIGMAR1
ADRA2B	CHRM2	ADRA2B	ADRA2B
CHRM4	CHRM1	CHRM4	CHRM4
CYP2D6	SLC6A2	CYP2D6	CYP2D6
CHRM5	HTR2A	CHRM5	CHRM5
ADRA2A	HTR2C	ADRA2A	ADRA2A
CHRM1	HRH1	CHRM1	CHRM1
CHRM2	KCNH2	CHRM2	CHRM2
CHRM3	CHRM3	CHRM3	CHRM3
HTR2A	ADRA2A	HTR2A	HTR2A
HTR2B	HRH2	HTR2B	HTR2B
HTR2C	ADRA2B	HTR2C	HTR2C
KCNH2	SLC6A4	KCNH2	KCNH2
ADRA1D	CYP2D6	ADRA1D	ADRA1D
ESRRG	HTR6	ESRRG	AOC3
ESRRB	SLC6A3	ESRRB	UTS2R
AOC3	SIGMAR1	AOC3	SLC6A4
UTS2R	KIF11	UTS2R	SCN4A
SLC6A4	TACR1	SLC6A4	TAAR1
SCN4A	LTA4H	SCN4A	CALM1
TAAR1	RET	TAAR1	PHLPP2
CALM1	HTR7	CALM1	HRH1
PHLPP2	FDFT1	PHLPP2	HRH2
HRH1	HRH3	HRH1	HTR7
HRH2	UTS2R	HRH2	SLC22A1
HTR7	NOS1	HTR7	HTR6
SLC22A1	NOS2	SLC22A1	DRD2
TMEM97	FLT3	TMEM97	DRD3
HTR6	CDK2	HTR6	ADRA2C
DRD2	JAK2	DRD2	DRD1
DRD3	BAZ2B	DRD3	CYP2C19
ADRA2C	ROCK2	ADRA2C	CYP3A4
DRD1	BAZ2A	DRD1	SLC18A2
CYP2C19	ADRB2	CYP2C19	CCR1
CYP3A4	ADRB1	CYP3A4	CHRNB4
SLC18A2	HTR1F	SLC18A2	CHRNA3
CCR1	HTR1D	CCR1	SLC6A11
CHRNB4	ATAD2	CHRNB4	MEN1
CHRNA3	TYK2	CHRNA3	CHRNB2
ABHD11	BRD3	ABHD11	CHRNA4
SLC6A11	PIM1	SLC6A11	TK2
MEN1	DPP4	MEN1	HRH3
CHRNB2	PIM2	CHRNB2	CHRNA5
CHRNA4	METAP2	CHRNA4	CYP2J2
ACKR3	BRD4	ACKR3	ADRA1B
TK2	PRKCD	TK2	ADRA1A
HRH3	HRH4	HRH3	LTA4H
CHRNA5	PRKCQ	CHRNA5	NOS1
CYP2J2	ADA	CYP2J2	PRCP
ADRA1B	CYP1A2	ADRA1B	SLC6A1
ADRA1A	TRPV3	ADRA1A	APP
LTA4H	CHRNA4	LTA4H	ABHD6
NOS1	CTSC	NOS1	NOS3
PRCP	KDM1A	PRCP	HTR1F
SLC6A1	SYK	SLC6A1	SLC6A5
APP	GSK3B	APP	APH1A
ABHD6	PDE10A	ABHD6	APH1B
NOS3	CCNA1	NOS3	NCSTN
HTR1F	CCNA2	HTR1F	PSENEN
SLC6A5	ROCK1	SLC6A5	PSEN2
AHCY	HTR1B	AHCY	CHRNA7
POLR1A	ADRA2C	POLR1A	HTR1E
APH1A	DRD1	APH1A	SLC6A7
APH1B	DRD2	APH1B	DRD4
NCSTN	ADRA1D	NCSTN	METAP1
PSENEN	ADRA1A	PSENEN	CACNA1G
PSEN2	DRD3	PSEN2	OPRL1
CHRNA7	CYP2C19	CHRNA7	HTR1A
SLC2A1	SLC22A1	SLC2A1	DRD5
HTR1E	DRD4	HTR1E	OPRD1
SLC6A7	OPRM1	SLC6A7	OPRM1
PSMB1	OPRL1	PSMB1	OPRK1
DRD4	CNR1	DRD4	MC4R
PSMB2	CNR2	PSMB2	CCR5
KLF5	MDM2	KLF5	CACNA2D1
METAP1	CHRNA7	METAP1	DHCR7
PSMB5	CDK9	PSMB5	ALOX5
SLC11A2	HTR3A	SLC11A2	CNR1
GRM4	F10	GRM4	MGLL
CACNB1	LRRK2	CACNB1	KCNA5
CACNA1A	GRK7	CACNA1A	TACR2
NMUR1	TAOK2	NMUR1	TACR1
CACNA1G	CDKL5	CACNA1G	SETD7
NMUR2	ICK	NMUR2	PRNP
OPRL1	PRPF4B	OPRL1	CYP1A2
PLA2G4A	PIP5K1C	PLA2G4A	BCHE
HTR1A	PDGFRB	HTR1A	KCNK2
DRD5	KIT	DRD5	MYLK
OPRD1	JAK3	OPRD1	EBPL
OPRM1	MAP2K6	OPRM1	CACNA1S
OPRK1	DYRK1A	OPRK1	GRIN2A
MC4R	RPS6KA3	MC4R	NISCH
INPPL1	MYLK	INPPL1	G6PC
CCR5	AKT2	CCR5	HTR1D
CACNA2D1	DAPK3	CACNA2D1	HTR1B
DHCR7	CHEK2	DHCR7	CXCR4
ALOX5	PDPK1	ALOX5	FYN
CNR1	RPS6KA1	CNR1	SCN5A
MGLL	DAPK1	MGLL	ABCB1
ABCC2	LCK	ABCC2	EGFR
KCNA5	PRKCI	KCNA5	GRIN2B
SLC9A3	CAMK2D	SLC9A3	CCR3
TACR2	MAP3K9	TACR2	SLC18A3
TACR1	PRKG2	TACR1	EBP
SETD7	MAP2K4	SETD7	SLC6A15
QDPR	PRKACB	QDPR	NR1I2
PRNP	PKN2	PRNP	NR1H4
GFER	CDK7	GFER	P2RY12
CYP1A2	DAPK2	CYP1A2	PTGDR2
BCHE	RPS6KA4	BCHE	SMO
ITGAM	HCK	ITGAM	PTAFR
KCNK2	CDK4	KCNK2	FNTB
MYLK	PKN1	MYLK	FNTA
EBPL	CSNK2A1	EBPL	TRPC3
NOX1	FGFR1	NOX1	NR1I3
PDF	PLK4	PDF	GABRB2
DDAH1	CAMK2G	DDAH1	PTGER1
CACNA1S	AAK1	CACNA1S	UGCG
PABPC1	MARK2	PABPC1	FDFT1
GRIN2A	RPS6KA2	GRIN2A	CCR9
NISCH	AURKC	NISCH	TRPC6
G6PC	STK10	G6PC	GPBAR1
HTR1D	PHKG1	HTR1D	RBP4
HTR1B	CSNK2A2	HTR1B	ACHE
CYP2C9	PRKACA	CYP2C9	ADRB3
CXCR4	CAMK2A	CXCR4	ERBB2
NPEPPS	SLK	NPEPPS	ADORA3
CACNA1C	CLK4	CACNA1C	HTR4
FYN	CLK1	FYN	MC5R
SCN5A	CLK2	SCN5A	SLC5A7
ABCB1	RPS6KA5	ABCB1	PTGIR
EGFR	GRIN2B	EGFR	S1PR5
NPY2R	ABCB1	NPY2R	PLD2
PRMT6	BCHE	PRMT6	PLA2G2A
CARM1	MAOA	CARM1	MCHR1
GRIN2B	MAOB	GRIN2B	PLD1
DCUN1D1	SCN4A	DCUN1D1	HNF4A
LYPLA2	DRD5	LYPLA2	THRA
LYPLA1	CASR	LYPLA1	FAAH
CCR3	CHRNB3	CCR3	ADRB2
SLC18A3	DPP7	SLC18A3	GPR139
GLRA1	ARHGDIA	GLRA1	FABP3
EBP	ACHE	EBP	CASR
SLC6A15	DPP8	SLC6A15	FABP4
NR1I2	TSPO	NR1I2	FPR2
NR1H4	OPRD1	NR1H4	PPARA
TRPC7	DPP9	TRPC7	SSTR5
P2RY12	GRIN2A	P2RY12	CASP5
PTGDR2	FAAH	PTGDR2	RPS6KA2
SMO	CHIA	SMO	NOS2
PTAFR	PRCP	PTAFR	ENPP2
FNTB	JAK1	FNTB	TBXA2R
FNTA	SSTR3	FNTA	ALOX5AP
HSD17B3	SLC18A2	HSD17B3	GRM2
TRPC3	HTR4	TRPC3	GNRHR
ALOX15	CHRNA3	ALOX15	HTR3A
NR1I3	TRPM8	NR1I3	RPS6KA3
MARS1	TRPA1	MARS1	CENPE
GABRB2	PHLPP2	GABRB2	CXCR3
PTGER1	CTSS	PTGER1	DPP4
UGCG	SLC18A3	UGCG	HRH4
FDFT1	MC3R	FDFT1	HTR3B
CCR9	AOC1	CCR9	CHKA
TRPC6	CHRNB1	TRPC6	BRD3
GPBAR1	SRC	GPBAR1	BRD2
GPR119	PPARG	GPR119	PARP1
LOX	CHUK	LOX	LSS
RBP4	KCNMA1	RBP4	NPY1R
ACHE	CTSK	ACHE	PTGDR
ADRB3	PRKCE	ADRB3	AKR1B1
ERBB2	PRKCH	ERBB2	PPARG
ADORA3	PTK2	ADORA3	PTGER2
HTR4	IRAK4	HTR4	PTGER4
MC5R	PIM3	MC5R	SLC6A12
H1-0	CHRNA6	H1-0	CASP4
NPC1L1	CHRNB2	NPC1L1	CACNA1B
SLC5A7	CHRNA1	SLC5A7	CCR2
PTGIR	CHRNG	PTGIR	SSTR4
CACNA1I	CHRND	CACNA1I	HTR5A
S1PR5	GRIN1	S1PR5	CCR8
PLD2	HTR1A	PLD2	KCNJ6
PLA2G2A	FNTA	PLA2G2A	KCNJ5
MCHR1	PGGT1B	MCHR1	KCNJ3
MAP2	ABL1	MAP2	CACNA1H
PRMT8	CDK6	PRMT8	MALT1
PLD1	PDE2A	PLD1	GPR39
SCN1A	CDK1	SCN1A	ADORA2B
HNF4A	CDK5	HNF4A	MAOB
THRA	CDK3	THRA	ADORA2A
SFRP1	AURKA	SFRP1	ALDH1A1
PHF8	MTOR	PHF8	PDE5A
FAAH	PIK3CA	FAAH	MPO
ADRB2	MAPK14	ADRB2	MAOA
GPR139	ALPL	GPR139	ADORA1
FABP3	PYGL	FABP3	CYP51A1
CD69	DYRK1B	CD69	MBTD1
TRPM2	NR1H3	TRPM2
FPRL2	PSEN2	FPRL2
WDR77	CHEK1	WDR77
PRMT5	MAP2K1	PRMT5
WNK1	PIK3CD	WNK1
CASR	APP	CASR
FABP4	EGFR	FABP4
GABBR2	MAP2K2	GABBR2
GPR183	TK2	GPR183
GABBR1	MME	GABBR1
FPR2	CSNK1D	FPR2
PPARA	GCK	PPARA
SENP1	PTGS1	SENP1
HCN1	PTGS2	HCN1
SSTR5	ADK	SSTR5
CASP5	PARP1	CASP5
PDE6D	FKBP1A	PDE6D
SOS1	MET	SOS1
CRY2	AVPR1A	CRY2
MLNR	PRKCA	MLNR
RGS4	PRKCB	RGS4
RPS6KA2	ICAM1	RPS6KA2
NOS2	VCAM1	NOS2
ENPP2	SELE	ENPP2
TBXA2R	TGFBR1	TBXA2R
ALOX5AP	CCNB3	ALOX5AP
GRM2	PLA2G7	GRM2
CFTR	MAPK11	CFTR
RGS8	MAPK1	RGS8
OGFRL1	GABRA5	OGFRL1
GNRHR	TERT	GNRHR
PER2	APEX1	PER2
HTR3A	SRD5A1	HTR3A
RPS6KA3	AKR1B1	RPS6KA3
CENPE	CCND1	CENPE
CXCR3	CCNE2	CXCR3
DPP4	ADRB3	DPP4
H4C1	PDE5A	H4C1
PARP2	CCNC	PARP2
H4C2	PIK3CB	H4C2
H4C3	HCRTR2	H4C3
H4C4	HCRTR1	H4C4
H4C5	CDK8	H4C5
H4C6	PIK3C3	H4C6
H4C8	MAPK13	H4C8
H4C9	CCKBR	H4C9
H4C11	PRKD1	H4C11
H4C12	S1PR3	H4C12
H4C13	GYS1	H4C13
H4C14	HIF1A	H4C14
H4C15	S1PR1	H4C15
H4-16	MAP3K5	H4-16
HRH4	AR	HRH4
HTR3B	NTRK1	HTR3B
EHMT2	HMGCR	EHMT2
CHKA	EIF2AK2	CHKA
PARP6	LIMK2	PARP6
BRD3	SMO	BRD3
BRD2	NR3C1	BRD2
PARP16	CASP3	PARP16
CREBBP	PRKCG	CREBBP
PARP1	S1PR2	PARP1
LSS	MMP9	LSS
MLX	CASP7	MLX
PARP4	MKNK2	PARP4
NPY1R	FNTB	NPY1R
PTGDR	CCNE1	PTGDR
AKR1B1	CCNB1	AKR1B1
PARP3	CCNB2	PARP3
PROKR1	PSENEN	PROKR1
SMPD1	NCSTN	SMPD1
SUV39H1	APH1A	SUV39H1
PPARG	PSEN1	PPARG
ASAH1	APH1B	ASAH1
HDAC8	SETD7	HDAC8
CCL5	ADORA3	CCL5
PTGER2	SCN5A	PTGER2
TLK1	SCN2A	TLK1
DSTYK	SCN9A	DSTYK
PTGER4	HTR1E	PTGER4
PTGES2	ADRA1B	PTGES2
SLC6A12	HTR5A	SLC6A12
POLK	CYP3A4	POLK
P4HB	OPRK1	P4HB
CASP4	FYN	CASP4
GPR6	MALT1	GPR6
ALDH3A1	UGT2B7	ALDH3A1
CACNA1B	PRNP	CACNA1B
MPEG1	CCR3	MPEG1
PHGDH	SLC6A1	PHGDH
MDH1	KCNK2	MDH1
CCR2	TACR2	CCR2
ACVR1B	MC5R	ACVR1B
SSTR4	CALM1	SSTR4
CNOT7	TRPV1	CNOT7
SLC12A2	IFNAR1	SLC12A2
SLC22A3	MRGPRX1	SLC22A3
HTR5A	CHRNB4	HTR5A
HPN	SLC6A9	HPN
NOX5	RCOR1	NOX5
CYBB	ESR2	CYBB
CCR8	PTK2B	CCR8
PRKAG1	EBP	PRKAG1
PRKAA2	CXCR3	PRKAA2
PRKAB1	NISCH	PRKAB1
KCNJ6	KCNA3	KCNJ6
KCNJ5	TLR8	KCNJ5
KCNJ3	EPHX2	KCNJ3
CTBP2	SLC22A2	CTBP2
NOX4	SLC47A1	NOX4
SLC7A11	L3MBTL3	SLC7A11
NLRP3	HTR3B	NLRP3
MIF	AOC3	MIF
BRSK2	IKBKB	BRSK2
CACNA1H	PGR	CACNA1H
MALT1	CCR9	MALT1
FFAR2	HASPIN	FFAR2
GPR39	PNMT	GPR39
ADORA2B	KHK	ADORA2B
MAOB	AKT1	MAOB
ADORA2A	MC1R	ADORA2A
ALDH1A1	XIAP	ALDH1A1
PDE5A	PAK1	PDE5A
MPO	MC4R	MPO
MAOA	F2	MAOA
REV1	NOS3	REV1
ADORA1	MBTD1	ADORA1
DCTPP1	L3MBTL1	DCTPP1
PDE1A	ABAT	PDE1A
ACP3	HNMT	ACP3
BCL2A1	FAP	BCL2A1
CYP51A1	P2RX7	CYP51A1
MBTD1	GABRA1	MBTD1
PTPN22	BIRC2	PTPN22
	LSS	KIF11
	PDE7A	RET
	SSTR4	FLT3
	MAPK8	CDK2
	MAPK9	JAK2
	P2RX4	BAZ2B
	DHCR7	ROCK2
	CA2	BAZ2A
	CA1	ADRB1
	ABCC1	ATAD2
	CA9	TYK2
	ABCG2	PIM1
	CACNA1H	PIM2
	SSTR1	METAP2
	CA12	BRD4
	PBK	PRKCD
	HTT	PRKCQ
	CA7	ADA
	CA14	TRPV3
	HSD11B1	CTSC
	GABRB2	KDM1A
	GABRG2	SYK
	CCR5	GSK3B
	CYP2J2	PDE10A
	CCR1	CCNA1
	SPHK2	CCNA2
	FLT1	ROCK1
	PDGFRA	CNR2
	KDR	MDM2
	NPSR1	CDK9
	CRHR1	F10
	SLC10A2	LRRK2
	ACACA	GRK7
	ACACB	TAOK2
	REN	CDKL5
	ALK	ICK
	SPHK1	PRPF4B
	INSR	PIP5K1C
	IRAK1	PDGFRB
	AXL	KIT
	MAP4K2	JAK3
	MERTK	MAP2K6
	LTK	DYRK1A
	GNRHR	AKT2
	BDKRB1	DAPK3
	GPR88	CHEK2
	GHSR	PDPK1
	YES1	RPS6KA1
	AVPR2	DAPK1
	OXTR	LCK
	INCENP	PRKCI
	TTK	CAMK2D
	PDE11A	MAP3K9
	ITK	PRKG2
	MELK	MAP2K4
	CACNA1B	PRKACB
	CSF1R	PKN2
	IGF1R	CDK7
	AVPR1B	DAPK2
	AURKB	RPS6KA4
	NR1H4	HCK
	SLC6A15	CDK4
	NR1I2	PKN1
	MGLL	CSNK2A1
	PTAFR	FGFR1
	ABHD6	PLK4
	TBXA2R	CAMK2G
	PANK3	AAK1
	MMP13	MARK2
	ADAM17	AURKC
	MMP8	STK10
	MTNR1A	PHKG1
	MTNR1B	CSNK2A2
	KCNA5	PRKACA
	ALOX5AP	CAMK2A
	GRM5	SLK
	SIRT2	CLK4
	ALOX5	CLK1
	CYP11B2	CLK2
	CYP11B1	RPS6KA5
	ELOVL6	CHRNB3
	PREP	DPP7
	GRM2	ARHGDIA
	PDE4A	DPP8
	PDE4B	TSPO
	GRM1	DPP9
	MAP3K8	CHIA
	CYP19A1	JAK1
	HSD17B2	SSTR3
	CYP17A1	TRPM8
	CTSL	TRPA1
	CTSB	CTSS
	PLA2G2A	MC3R
	NR1H2	AOC1
	PTGES	CHRNB1
	GPR55	SRC
	EPHX1	CHUK
	ADORA1	KCNMA1
	ADORA2A	CTSK
	EP300	PRKCE
	TAAR1	PRKCH
	TBXAS1	PTK2
	GCGR	IRAK4
	ERBB2	PIM3
	SCN10A	CHRNA6
	ACE	CHRNA1
	PTGIR	CHRNG
	FFAR1	CHRND
	RBP4	GRIN1
	ENPP2	PGGT1B
	CMA1	ABL1
	SLC22A12	CDK6
	SRD5A2	PDE2A
	AKR1C4	CDK1
	CASP1	CDK5
	CTSA	CDK3
	AGTR1	AURKA
	PDE4D	MTOR
	TOP1	PIK3CA
	PRKDC	MAPK14
	STAT3	ALPL
	EDNRA	PYGL
	FPR2	DYRK1B
	FFAR4	NR1H3
	PIN1	CHEK1
	FABP1	MAP2K1
	PLA2G2E	PIK3CD
	PTPN1	MAP2K2
	PLA2G2F	MME
	PLA2G2D	CSNK1D
	PLA2G5	GCK
	PLA2G10	PTGS1
	PLA2G1B	PTGS2
	DUSP3	ADK
	MAPK10	FKBP1A
	LTB4R	MET
	THRA	AVPR1A
	ITGAV	PRKCA
	THRB	PRKCB
	ITGB5	ICAM1
	MMP3	VCAM1
	MMP1	SELE
	CXCL8	TGFBR1
	ADAMTS5	CCNB3
	SERPINE1	PLA2G7
	MMP14	MAPK11
	MMP12	MAPK1
	KDM2A	GABRA5
	FABP4	TERT
	KDM5C	APEX1
	PAM	SRD5A1
	GSR	CCND1
	FABP5	CCNE2
	PPARD	CCNC
	PTGDR	PIK3CB
	ITGAL	HCRTR2
	ITGB1	HCRTR1
	PTGER1	CDK8
	PTGER2	PIK3C3
	ELANE	MAPK13
	FABP3	CCKBR
	BMP1	PRKD1
	CASP9	S1PR3
	CASP6	GYS1
	CASP8	HIF1A
	DDR2	S1PR1
	DHFR	MAP3K5
	RXRA	AR
	HNF4A	NTRK1
	LPAR2	HMGCR
	GLO1	EIF2AK2
	ITGB2	LIMK2
	ITGA4	NR3C1
	ITGB3	CASP3
	HSD17B1	PRKCG
	CYP24A1	S1PR2
	CYP27A1	MMP9
	GPBAR1	CASP7
	PFKFB3	MKNK2
	TEK	CCNE1
	ALDH1A1	CCNB1
	TAOK1	CCNB2
	TAOK3	PSEN1
	CACNA2D1	SCN2A
	C5AR1	SCN9A
	IMPDH2	UGT2B7
	CACNA2D2	TRPV1
	NTRK2	IFNAR1
	NTRK3	MRGPRX1
	TNKS2	SLC6A9
	NQO2	RCOR1
	CCR2	ESR2
	BDKRB2	PTK2B
	TACR3	KCNA3
	BRAF	TLR8
	SLC5A7	EPHX2
	G6PC	SLC22A2
	SSTR5	SLC47A1
	MCHR1	L3MBTL3
	DNAJA1	IKBKB
	SOAT1	PGR
	WNT3A	HASPIN
	CPT1A	PNMT
	GSK3A	KHK
	CPT2	AKT1
	BCAT2	MC1R
	KCNJ6	XIAP
	MDM4	PAK1
	TP53	F2
	PTGDR2	L3MBTL1
	IDH1	ABAT
	AKR1C3	HNMT
	NMBR	FAP
	RORC	P2RX7
	KCNJ5	GABRA1
	CTSV	BIRC2
	KCNN4	PDE7A
	TRPC6	MAPK8
	TRPC3	MAPK9
	ALDH2	P2RX4
	PPIA	CA2
	KCNJ3	CA1
	CYP51A1	ABCC1
	CTSD	CA9
	SLC6A12	ABCG2
	SLC6A13	SSTR1
	SLC6A11	CA12
	HSP90AA1	PBK
	CACNA1G	HTT
	PDE9A	CA7
	PDE1C	CA14
	MTAP	HSD11B1
	BRD2	GABRG2
	NPY1R	SPHK2
	MAP3K20	FLT1
	CHKA	PDGFRA
	ACVRL1	KDR
	ROS1	NPSR1
	PLK1	CRHR1
	CENPE	SLC10A2
	UGCG	ACACA
	WDR5	ACACB
	FLT4	REN
	LYN	ALK
	BTK	SPHK1
	NMT1	INSR
	ZAP70	IRAK1
	CACNA1S	AXL
	PGK1	MAP4K2
	CXCR4	MERTK
	PLK3	LTK
	ITGB7	BDKRB1
	ITGA2B	GPR88
	EDNRB	GHSR
	PPARA	YES1
	CCR4	AVPR2
	BCL2	OXTR
	EPHB4	INCENP
	BIRC3	TTK
	MMP2	PDE11A
	CD274	ITK
	TUBB1	MELK
	CASP4	CSF1R
	CASP5	IGF1R
	CASP10	AVPR1B
	CYP26A1	AURKB
	CCR8	PANK3
	LNPEP	MMP13
	DLG4	ADAM17
	S1PR5	MMP8
	S1PR4	MTNR1A
	BACE1	MTNR1B
	ESR1	GRM5
	VDR	SIRT2
	EGLN1	CYP11B2
	PTGER4	CYP11B1
	GRB2	ELOVL6
	IMPDH1	PREP
	CCKAR	PDE4A
	ANPEP	PDE4B
	ITGB6	GRM1
	ITGA5	MAP3K8
	EGLN2	CYP19A1
	EGLN3	HSD17B2
	PLAT	CYP17A1
	P2RY12	CTSL
	HDAC3	CTSB
	KDM5A	NR1H2
	AGTR2	PTGES
	SCARB1	GPR55
	PTGFR	EPHX1
	KDM4A	EP300
	SLC6A5	TBXAS1
	SSTR2	GCGR
	METAP1	SCN10A
	NR1I3	ACE
	GPR139	FFAR1
	EBPL	CMA1
	CHAT	SLC22A12
	CDC7	SRD5A2
	STS	AKR1C4
	PAK4	CASP1
	SLC6A7	CTSA
	PLD1	AGTR1
	USP14	PDE4D
	NR4A1	TOP1
	PDE8B	PRKDC
	PLD2	STAT3
	KLK1	EDNRA
	NR3C2	FFAR4
	MEN1	PIN1
	GPR39	FABP1
	NR1D1	PLA2G2E
	TRAP1	PTPN1
	HSP90B1	PLA2G2F
	HDAC2	PLA2G2D
	HDAC1	PLA2G5
	CHRNA5	PLA2G10
	RPS6KB1	PLA2G1B
	PRKD2	DUSP3
	MPO	MAPK10
	TNIK	LTB4R
	LIPE	ITGAV
	GRM3	THRB
	ADORA2B	ITGB5
	IDO1	MMP3
	H1F0	MMP1
	CD38	CXCL8
		ADAMTS5
		SERPINE1
		MMP14
		MMP12
		KDM2A
		KDM5C
		PAM
		GSR
		FABP5
		PPARD
		ITGAL
		ITGB1
		ELANE
		BMP1
		CASP9
		CASP6
		CASP8
		DDR2
		DHFR
		RXRA
		LPAR2
		GLO1
		ITGB2
		ITGA4
		ITGB3
		HSD17B1
		CYP24A1
		CYP27A1
		PFKFB3
		TEK
		TAOK1
		TAOK3
		C5AR1
		IMPDH2
		CACNA2D2
		NTRK2
		NTRK3
		TNKS2
		NQO2
		BDKRB2
		TACR3
		BRAF
		DNAJA1
		SOAT1
		WNT3A
		CPT1A
		GSK3A
		CPT2
		BCAT2
		MDM4
		TP53
		IDH1
		AKR1C3
		NMBR
		RORC
		CTSV
		KCNN4
		ALDH2
		PPIA
		CTSD
		SLC6A13
		HSP90AA1
		PDE9A
		PDE1C
		MTAP
		MAP3K20
		ACVRL1
		ROS1
		PLK1
		WDR5
		FLT4
		LYN
		BTK
		NMT1
		ZAP70
		PGK1
		PLK3
		ITGB7
		ITGA2B
		EDNRB
		CCR4
		BCL2
		EPHB4
		BIRC3
		MMP2
		CD274
		TUBB1
		CASP10
		CYP26A1
		LNPEP
		DLG4
		S1PR4
		BACE1
		ESR1
		VDR
		EGLN1
		GRB2
		IMPDH1
		CCKAR
		ANPEP
		ITGB6
		ITGA5
		EGLN2
		EGLN3
		PLAT
		HDAC3
		KDM5A
		AGTR2
		SCARB1
		PTGFR
		KDM4A
		SSTR2
		CHAT
		CDC7
		STS
		PAK4
		USP14
		NR4A1
		PDE8B
		KLK1
		NR3C2
		NR1D1
		TRAP1
		HSP90B1
		HDAC2
		HDAC1
		RPS6KB1
		PRKD2
		TNIK
		LIPE
		GRM3
		IDO1
		H1F0
		CD38
