# Supplementary material for: Network Pharmacology Study to Elucidate the Key Targets of Underlying Antihistamines against COVID-19
Source: Curr Issues Mol Biol. 2022 Apr 8;44(4):1597–609. doi: 10.3390/cimb44040109 (PMC9164076; doi:10.3390/cimb44040109)
Supplement: Supplementary file 1 [file cimb-44-00109-s001.zip › Supplementary Table S2.csv]

The number of 622 targets related to COVID-19	The number of 15 final targets
GPX4	SIGMAR1
POLR2G	APP
KEAP1	NOS3
CYCS	OPRD1
ALB	OPRM1
IDE	CCR5
NFE2L2	FYN
COPS5	GRIN2B
MCOLN1	NR1I2
ATP6AP1	S1PR5
BACH1	PPARA
BLVRA	RPS6KA2
BLVRB	NOS2
CAT	RPS6KA3
CPOX	PPARG
EDN1
EDNRA
ELN
FECH
FTH1
FTL
GPX1
GSR
GTF2B
GTF2F2
HMOX1
INS
IRF3
LOXL1
MAF
MAT1A
MAT2A
SLC11A2
NUP88
POLR2B
POLR2E
SOD1
SOD2
TF
TFAM
TFRC
UROD
UROS
EIF4H
BAG6
NUP214
NCOA4
AIFM1
COPS2
ABCG2
NUP58
DCAF7
SIGMAR1
TXNRD2
ATP5MG
NEK6
COPS8
COPS6
SPART
NUP210
SIRT3
NUP62
TXN2
MAT2B
DLL1
FLVCR1
TBK1
SLC40A1
COPS7A
SLC15A3
NUP54
STEAP3
DNAJC11
CAND1
UBQLN4
MIB1
ATP13A3
ZNF503
NEK9
NEK7
ALG11
AKT1
APAF1
CASP3
IL1B
NLRP3
FASLG
BAD
BAX
BID
CASP1
CASP7
CASP8
CASP9
MAPK14
CTSG
IFNB1
IKBKB
TNF
RAB7A
FADD
DDX58
PYCARD
MAVS
PRDX1
PRDX2
PRDX6
FBLN5
PRDX3
PRDX5
SLC6A19
RPS19
NR0B1
APP
BCL2L1
CFTR
GFER
GSK3A
GSK3B
HDAC1
SMAD3
MCL1
RPL10A
OPRD1
OPRM1
PPP1CA
CCL3
SMPD1
SRP19
SUMO1
NAE1
BCL2L11
SIRT5
PADI4
TLR9
PARP4
AP2A2
AGT
AGTR1
AGTR2
ANPEP
ANXA1
APOA1
APOE
FAS
RHOA
ATF4
B2M
BCL2
BDKRB1
BDKRB2
BSG
BST2
C1QA
C1QB
C1QC
LDLRAD4
CA12
CAD
CANX
CBFB
CD2
CD3E
CD3G
CD247
CD4
CD8A
CD8B
SCARB1
CD74
CDA
CEBPA
CEBPB
CEBPD
CEBPE
CEBPG
CHUK
AP2M1
CMA1
CCR5
COMT
CPA3
CPB1
CPB2
ATF2
CRP
CTPS1
CTSD
CTSL
CTSZ
CYP11B2
DAD1
ACE
DDIT3
DDOST
DDX1
DDX5
DDX10
CYB5R3
S1PR1
S1PR3
EEF1A1
EIF1AX
EIF2S1
EIF2S3
EIF4E
ENPEP
ERN1
ETF1
F2
F13A1
F13B
FABP2
PTK2B
FCGR1A
FCGR2A
FCGR2B
FCGR3A
FGA
FGB
FGG
FOS
MTOR
FUT8
FYN
GALNT1
GP1BA
GRIN1
GRIN2B
NR3C1
GSTA2
GSTM1
GZMH
HIF1A
HLA
HMGB1
HSPA5
HSP90AB1
IFI27
IFNA1
IFNA13
IFNAR1
IFNAR2
IGHE
IGHG1
IGHG2
IGHG4
IGLC2
IGLL1
IL2
IL2RA
IL6
IL6R
IL6ST
CXCL8
IL17A
IL18
IMPDH2
CXCL10
EIF3E
IRF5
IRF7
ITGAL
STT3A
JAK1
JAK2
JAK3
JUN
JUNB
KLRC1
KLRD1
KNG1
KPNA2
RPSA
LBP
LCK
LY6E
SMAD2
MAN2A1
MAS1
MAP3K4
MGAT1
MGAT2
MGAT5
CIITA
NR3C2
MME
MRE11
MYD88
PPP1R12A
PPP1R12B
NEDD4
NFKB1
NFKBIA
NOS2
NOS3
OAS1
OAS2
OAS3
PA2G4
FURIN
PHB
PIK3C3
PLG
PPARA
PPARG
PPIA
PPP1CB
PPP1CC
PPP1R1A
PPP1R2
PPP1R3A
PPP1R3C
PPP1R3D
PPP1R7
PPP1R8
PPP1R10
PRKCSH
MAPK1
MAPK3
MAPK8
MAPK11
MAPK9
MAPK10
MAPK13
MAP2K6
MAP2K7
EIF2AK2
PTGS1
PTGS2
RAF1
RALA
RB1
RELA
REN
ABCE1
RPL3
RPL4
RPL5
RPL6
RPL7
RPL7A
RPL8
RPL9
RPL11
RPL12
RPL13
RPL15
RPL17
RPL18
RPL18A
RPL19
RPL21
RPL22
RPL23A
RPL24
RPL26
RPL27
RPL30
RPL27A
RPL28
RPL29
RPL31
RPL32
RPL34
RPL35A
RPL37
RPL37A
RPL38
RPL39
RPL41
RPL36A
RPLP0
RPN1
RPN2
RPS2
RPS3
RPS3A
RPS4X
RPS5
RPS6
RPS6KA1
RPS6KA2
RPS6KA3
RPS7
RPS8
RPS9
RPS10
RPS11
RPS12
RPS13
RPS14
RPS15
RPS15A
RPS16
RPS17
RPS18
RPS20
RPS21
RPS23
RPS24
RPS25
RPS26
RPS27
RPS27A
RPS28
RPS29
S100A7
S100A8
MAPK12
CCL2
MAP2K4
SGTA
ST6GAL1
ST3GAL1
ST3GAL2
ST3GAL4
ST3GAL3
SRP54
SRP72
STAT1
STAT2
MAP3K7
ELOC
ELOB
TCF12
PPP1R11
TGFB1
TGFBR1
TGFBR2
THBD
TLR3
TMPRSS2
TNFRSF1A
TRAF3
TRAF6
TXN
TYK2
UBA52
UBB
UBC
UBE2I
UMPS
UVRAG
VCP
VEGFA
VHL
XBP1
ZAP70
MOGS
TUSC3
ULK1
CUL2
IKBKG
EIF3A
EIF3B
EIF3C
EIF3D
EIF3F
EIF3H
EIF3I
VAMP8
BECN1
S1PR4
TRADD
MBTPS1
RIPK1
NRP1
NR1I2
EIF2S2
UBA3
RPL14
PSTPIP1
FCGR2C
ATG12
NEMF
SNAP29
RPL23
EIF2AK3
ATG5
ISG15
IKBKE
ULK2
ATG13
RB1CC1
TOMM70
RBX1
RAD50
CEBPZ
ATP6AP2
MPHOSPH10
CALCRL
EIF1
BCKDK
IRF9
PRG3
RACK1
EIF3M
ATG7
ST6GALNAC2
TXNIP
SUGT1
RPL35
MAN1B1
MGAT4B
MGAT4A
PHB2
EXOSC8
NLRP1
ATF6
MYCBP2
PEG10
LARP4B
GANAB
VPS39
PPP1R13B
EXOSC2
RPL13A
PPP1R15A
IL17RA
ZNF318
MGAT4C
RPL36
CHMP2B
NGDN
PPP1R16B
WIPI2
PPP1R14B
AATF
VPS41
ST6GALNAC4
EIF2AK1
BBC3
CHMP2A
EIF3K
TRBC1
TRAC
ZC3H7A
CHMP4A
PIK3R4
EXOSC3
SEPSECS
MRPS2
TLR7
MBTPS2
EIF3L
LARP7
ZFYVE1
S1PR5
PARP14
PPP1R12C
PPP1R14D
FOCAD
PARP16
STX17
ATG16L1
WIPI1
SBNO1
RBM41
PPP1R9A
LYAR
TSR1
EDEM2
NKRF
MEPCE
TMPRSS4
SAR1A
EXOSC5
PMEPA1
PARP6
ERGIC1
ZNF250
ACE2
IFIH1
MMP25
PALS1
ATG3
CCDC86
DHX58
CHMP6
PPP1R3B
PARP8
ZYG11B
NARS2
NOL10
MAP1LC3B
PPP1R14C
PARP9
ATG10
EIF2A
MAGT1
PPP1R1B
MAP1LC3A
PPP1R9B
IL17RC
PARP10
AOPEP
PPP1R15B
PPP1R16A
ZCRB1
PPP1R3F
ATG16L2
PPP1R3E
CHMP7
CHMP4C
PPP1R14A
IL17F
CGAS
CCDC124
ATG4A
CHMP4B
RPL10L
TICAM1
PPP1R1C
PIKFYVE
TUBB
TPCN2
ST6GALNAC3
TREML4
TMEM41B
PPP1R3G
RNF103
